# Supplementary material for: Boron Modified Bifunctional Cu/SiO2 Catalysts with Enhanced Metal Dispersion and Surface Acid Sites for Selective Hydrogenation of Dimethyl Oxalate to Ethylene Glycol and Ethanol
Source: Nanomaterials (Basel). 2021 Nov 29;11(12):3236. doi: 10.3390/nano11123236 (PMC8706936; doi:10.3390/nano11123236)
Supplement: Supplementary file 1 [file nanomaterials-11-03236-s001.zip]

Archive with 1 entries (1 files):
- Supplementary File-latest version.pdf
